# Supplementary material for: Impact of the Dietary Fat Concentration and Source on the Fecal Microbiota of Healthy Adult Cats
Source: Metabolites. 2025 Mar 22;15(4):215. doi: 10.3390/metabo15040215 (PMC12028789; doi:10.3390/metabo15040215)
Supplement: Supplementary file 1 [file metabolites-15-00215-s001.zip]

Archive with 3 entries (3 files):
- Table S1_REVISED_np220325.pdf
- Table S2_correlation phyla_np220325.pdf
- Table S3_correlation genera_np220325.pdf
